# Supplementary material for: Key Components, Current Practice and Clinical Outcomes of ERAS Programs in Patients Undergoing Orthopedic Surgery: A Systematic Review
Source: J Clin Med. 2022 Jul 20;11(14):4222. doi: 10.3390/jcm11144222 (PMC9322698; doi:10.3390/jcm11144222)
Supplement: Supplementary file 1 [file jcm-11-04222-s001.zip]

Archive with 1 entries (1 files):
- jcm-1731803-supplementary.pdf
